# Supplementary material for: Oxidation states of copper in preservative treated wood as studied by X-ray absorption near edge spectroscopy (XANES)
Source: PLoS One. 2022 Jan 27;17(1):e0263073. doi: 10.1371/journal.pone.0263073 (PMC8794131; doi:10.1371/journal.pone.0263073)
Supplement: S1 Dataset — (ZIP) [file pone.0263073.s001.zip]

Archive with 7 entries (6 files):
- ATHENA_data_PLOSOne/
- ATHENA_data_PLOSOne/CA_PLOS.prj
- ATHENA_data_PLOSOne/CCA_PLOS.prj
- ATHENA_data_PLOSOne/large field of view XANES of corrosion specimens.prj
- ATHENA_data_PLOSOne/MCA_PLOS.prj
- ATHENA_data_PLOSOne/Metadata.rtf
- ATHENA_data_PLOSOne/microXANES data.prj
